# Supplementary material for: Single-cell herpes simplex virus type 1 infection of neurons using drop-based microfluidics reveals heterogeneous replication kinetics
Source: Sci Adv. 2024 Feb 28;10(9):eadk9185. doi: 10.1126/sciadv.adk9185 (PMC10901367; doi:10.1126/sciadv.adk9185)
Supplement: Supplementary file 2 — Movie S1 [file sciadv.adk9185_movie_s1.zip]

Archive with 1 entries (1 files):
- adk9185_Movie_S1.avi
